# Supplementary material for: Proteinaceous Venom Expression of the Yellow Meadow Ant, Lasius flavus (Hymenoptera: Formicidae)
Source: Toxins (Basel). 2023 Jan 26;15(2):106. doi: 10.3390/toxins15020106 (PMC9961005; doi:10.3390/toxins15020106)
Supplement: Supplementary file 1 [file toxins-15-00106-s001.zip › Table S1.xlsx]

## Sheet: Table S1
Table S1: Gene-specific primers used for quantitative real-time PCR.
Gene Name	Forward primer 5'-3’	Reverse primer 5'-3’
Phospholipase B	AGCAACAGAGGAGTTACC	ATCCACGGACATAGAACC
Odorant binding protein	GTGTTCTCGCAGAGGAAT	CGGTGCCAAATCCATGAA
Apolipoprotein D	ACCGACTACGACACTTATG	CCAGATTGCGAAACGATAC
Takeout protein	GCAGGTATCCCGAAATTAG	CTCACAGCCAAGAAGTTAC
Carbonic anhydrase	GACGATGATACACCTGTCTA	ACCTCTGTTGCTTCTACC
Nose resistant to fluoxetine protein	GGTCACACAAGACATTTGG	TCGTTCCTCTATTGCTTCC
Thioredoxin reductase	CGAGTGGTTGAGGTATCC	CAGTATGGCAGTGGTGTA
UN1	GAGAACGAGACGGAAGAC	GATTAGCGATGAGGAGGAG
UN2	GGCAGCAGTATTGTAAGC	GCGAGATTCAACTTCCAG
UN3	CATTAGCACAACAAGTAGCC	CTTCCTCCATTTCGTCAAC
UN4	GTCGTGATATCTAGTATGGC	CATCCGTATTCAGTTCTTCC
UN5	AGACTGCCGTAATGAGAG	ACGAATCCGTATCCACTC
UN6	GGCTTTGCGAAATTTTGGTG	TCCGCGAATGCTATCTCT
UN7	GTCGAGAAAGGCGAGCAG	GGCTACATGGCGATGATG
UN8	GTGCTCGTCTTGATTTTAGG	GAGGTCACAGGAGAGATC
UN9	GGAGATTGTAGGAGAGACAT	TGCCATCATACCGTAGAC
UN10	TGTATTGGACAGAACTAGCC	GTCTCCCGTAATTCCTCTAT
GAPDH	CTGCTACATACGATGCTATC	GACTGGAATAACCGAACTC
