# Supplementary material for: Proteinaceous Venom Expression of the Yellow Meadow Ant, Lasius flavus (Hymenoptera: Formicidae)
Source: Toxins (Basel). 2023 Jan 26;15(2):106. doi: 10.3390/toxins15020106 (PMC9961005; doi:10.3390/toxins15020106)
Supplement: Supplementary file 1 [file toxins-15-00106-s001.zip › Table S2.xlsx]

## Sheet: Sheet1
Table S2. Amino acid sequences of venom proteins identified from Lasius flavus
Protein name	Amino acid sequence
Phospholipase B	MWKWLCCILLLQLCWRASSQPVKTALDTPFNDEIFAGLRHWVEDYYDPIEKILGPPPGTTFPEVPEDVPFPCNVSIGRSKEPPTSVNKLRPGDIQLIGTLGDSLTSGAAVFARCFIALFVSNRGVTAAGGGQGNWRKWLTVPNIIKEFNPDVVGYALGDSLTTMEASELNVAEIGSMSVDLPYDAQVLVERIKSYPMVGTTWDKAWKFVSMNIGINDFCANICYEPTADKVIEDHKANVIETLRILKKKFAADFRSYNCAYKFKEFG
Odorant binding protein	MARLSYIVAIISIALTCVLAEEFYSNRYDDVDVSRIFNNPKLRQQYYKCFMDLAPCKTADAKFFKEIFGEALQTECRKCTEKQKQLLDYVIDWYTKNNPADLQALIAKSLEDMRKKNAK
Apolipoprotein D	MQSLTWFLALAGCLAFAQAHTYHMGACPIVEPMQGFQMNRFLGLWYVIQKTSTGSKCITYNYTRGEEPGEYVITQDSDHLILGLTPLKHEYHYTGELTVPEPSTPGRMEVRFPLNVAGSASHVVFMTDYDTYAGIFTCQKLAFAHRQSATILSRMRTLDQQQVDKIRQRLSQFGVDPFDLSIVSQSGCSQGNNSVDINIDPNTFTSENFGNVVRKAGEKIGDGVQWVSQAGSQVYHKIAGTEEDRTTSSTTDRNSRVTNGKNDGRLETNDVEWIP
Takeout protein	MSFYALAVYFATVFVLVAAQDLELPVQTCTRDAPDYTSCLRLAIQEAWPNFIAGIPKLEVPPLDPYFLEYQHTVYETGDLRADVTVKNVNIYGLAKSNFLAVRPHHAADSFKLEVDLELPKMLIEGNFKAKGSYGVLQIGGEGFFNISLEDIKDTWSIEGPLANDIWTIEHFRLNPEIGKMQVWFSDMFNGNEQLNNIALNFVNEHWPSLYREMVPFLSQNLDEYLTEVGNRIFSKVSFSKTFP
Carbonic anhydrase	MHLFCLVFLGLQAATALEWGYWGKYGPKSWPGMCTTGKKQSPIDIVTEDAIRIDLGALKFDRYDFAFSGTMTNNGHTIQVQLHGVPIHLSGGSLPSIYILEQMHFHWSAEHTVDGLRDPLELHLVHYDNQYANFSEAAEHENGIVVVAVLFELNNYDNPDLMPIVETTKMVSHWVGKSMTPIRNKLIPLLLLPKDHTTYYRYEGSLTTPGCQESVMWFVMTEKLPISETQVNVFKHVHSHIGTLKYNYRPKQELGDRQVYHRLDGYNSASSLYTSSIICTIVNVLLVSLLHKNF
Nose resistant to fluoxetine protein	LISVSTLLLRVSSSFAEQSHSAEQWTFDEKNSLDRTDLSNILDGGGYNNEQCFANTESLNPINLPLLPIIFAQSEDLPNGKCKEDAQRFLNELQNGTLWAVQMFDSASKYPDGILYGHTRHLGNFDECYNLQIDAGEVADTIAGRYCLVDLEYKRKDAPISHKSTMDYNPNESFWEAIEERGNTHRVRRYFLQLAICVPSTCSAEDVETALKRPLQKIGANNNINIETAVQINFCQTIDEAPKFTLAATIYCIVLLSLVIVILVSTWYETELSSGNASTFRSALLCFSLRRNFKSVLQVNYSNPGLDSIHFIRFFLSLIVLNGHRVIQYYANPTVNVIDFERVSIAVFNGY
Thioredoxin reductase	MRWLIRLCTLAILLMHGIDANSEDVSLTKFGAKTGPTLRFFYCYSCGYRKAFEQYVSILKQKYPELHVEGENFTPPGYNMLIAKALGMLKILVIVLIVSGVDFGLPLTSVWQWCISNRFYSCVLIFLLCNAVEGQLISSGAFEIHFNDVPVWSKLETGRIPQPLELFQIIDFHLDMQFSDMDVGKIKFQT
UN1	MRYTILALTVALCLALASSNPLPENGLRSEDVNPESENRVNEGEAESQNNEVRVQFADETPKEPEELAPLNENETEDSDENRDKRQGVAGAAGSGNILFDIIRTVASSSLGSSGNSGSSEEVIIGPTKGMTMAIPGPFTRLLLIANRGWADLIEDVVLRLAATSEKFVNFKARVVNWLI
UN2	MAKQINHVILIGTLLASACVIEGASITAWVNDFTSNLNHNINDMIQRINQQVTDLNESIEKTIQNLPKDAQGNIISTGSSIVSINNGSKIVTIVDGVTRTITSGRTPNGEPYVRDVVEKRIGDMLYYNETTSNPKTGATETIAWKLNLAIPDSKPEIITDTKTDDTKADEK
UN3	MFHAAMRGELGSLAQQVAKYQMERRIQKEMDKLKAMETKFKKIQTENKQDDQDTISNNWLTKWRKEISQSLEDNIPLNSAQNKDGKIIQQRIGKLPAKPNIREDKLEELTKLHKLQNMDNKETSS
UN4	MKLIYLALLVVSIVVISSMAEETNKNVDQKEIDQKEIKQYTETAEKIAVHQEELNTDALEMLWEVCYKLIDLIYWEVL
UN5	MRFIILVAFVMAILTGVSAQNFRHFFAGFSPYIQTAVMRDPRSNRGPVLFPAGPAPNRADTSGVIVGASGYGFVPPTAGNLFTRF
UN6	MALRNFGGITFMLLMIHLNVMVATDQDNGRRDPFGPYPRIPDKELLKKEIAFAEECKKFMKSPKETFIIN
UN7	MMRIDRRGYMAMMAGAAATALVPAPVWAEATAGPDDAALLAFLDAAFDAQTALSPETQTSLGLKT
UN8	MKASLALVFVLVLILGITIPSGVIAEAAPDFKAVIEGAVDRFLNQLKGFEKKVEALRSLL
UN9	MIIAGIVIGMVLAGTCLSYNLRRIYLYLRQRYYGFNSVSVPSEFESEGKAIKISFP
UN10	MYNNSMHIADKIKSNPQLAETVQTYINKSLTW
